# Supplementary material for: Impact of Carrier Gas Flow Rate on the Synthesis of Monolayer WSe2 via Hydrogen-Assisted Chemical Vapor Deposition
Source: Materials (Basel). 2024 May 7;17(10):2190. doi: 10.3390/ma17102190 (PMC11123087; doi:10.3390/ma17102190)
Supplement: Supplementary file 1 [file materials-17-02190-s001.zip]

Archive with 1 entries (1 files):
- materials-2936046-supplementary.pdf
